# Supplementary material for: Salmonella Promotes Its Own Survival in B Cells by Inhibiting Autophagy
Source: Cells. 2022 Jun 29;11(13):2061. doi: 10.3390/cells11132061 (PMC9266210; doi:10.3390/cells11132061)
Supplement: Supplementary file 1 [file cells-11-02061-s001.zip]

Archive with 1 entries (1 files):
- cells-1714119-supplementary.pdf
